# Supplementary material for: High-throughput genetic manipulation of multicellular organisms using a machine-vision guided embryonic microinjection robot
Source: Genetics. 2024 Feb 19;226(4):iyae025. doi: 10.1093/genetics/iyae025 (PMC10990426; doi:10.1093/genetics/iyae025)
Supplement: iyae025_Supplementary_Data [file iyae025_supplementary_data.zip]

Archive with 5 entries (5 files):
- Dataset_S1_GENETICS-2023-306540.xlsx
- Supplemental_Figures_GENETICS-2023-306540.pdf
- Table_S1_GENETICS-2023-306540.pdf
- Video_S1_GENETICS-2023-306540.mp4
- Video_S2_GENETICS-2023-306540.mp4
