# Supplementary material for: High-throughput genetic manipulation of multicellular organisms using a machine-vision guided embryonic microinjection robot
Source: Genetics. 2024 Feb 19;226(4):iyae025. doi: 10.1093/genetics/iyae025 (PMC10990426; doi:10.1093/genetics/iyae025)
Supplement: iyae025_Supplementary_Data [file iyae025_supplementary_data.zip › Dataset_S1_GENETICS-2023-306540.xlsx]

## Sheet: UMGC_IL_073_Stock collection
Total Reads	Mean per sequence Q-score	Sequence	Notes	SampleName	InjectionPlate	EmbryoID	ProgenyID	Barcodes_per_embryo
17976	37.5295	NNNNNNNNNNNNNN	Mixed Sequence	BLANK_1_A1	BLANK	BLANK_1	A1	0
14546	37.5579	NNNNNNNNNNNNNN	Mixed Sequence	BLANK_1_A2	BLANK	BLANK_1	A2	0
196102	37.3878	NNNNNNNNNNNNNN	Mixed Sequence	BLANK_10_A2	BLANK	BLANK_10	A2	0
35698	37.3974	NNNNNNNNNNNNNN	Mixed Sequence	BLANK_10_B2	BLANK	BLANK_10	B2	0
38527	37.405	NNNNNNNNNNNNNN	Mixed Sequence	BLANK_10_B1	BLANK	BLANK_10	B1	0
15120	37.5627	NNNNNNNNNNNNNN	Mixed Sequence	BLANK_2_A2	BLANK	BLANK_2	A2	0
16983	37.5757	NNNNNNNNNNNNNN	Mixed Sequence	BLANK_2_A3	BLANK	BLANK_2	A3	0
13312	37.5612	NNNNNNNNNNNNNN	Mixed Sequence	BLANK_3_A4	BLANK	BLANK_3	A4	0
19977	37.5366	NNNNNNNNNNNNNN	Mixed Sequence	BLANK_3_A3	BLANK	BLANK_3	A3	0
14123	37.6223	NNNNNNNNNNNNNN	Mixed Sequence	BLANK_4_A5	BLANK	BLANK_4	A5	0
13123	37.549	NNNNNNNNNNNNNN	Mixed Sequence	BLANK_4_A4	BLANK	BLANK_4	A4	0
14550	37.5432	NNNNNNNNNNNNNN	Mixed Sequence	BLANK_5_B1	BLANK	BLANK_5	B1	0
15255	37.5501	NNNNNNNNNNNNNN	Mixed Sequence	BLANK_5_B2	BLANK	BLANK_5	B2	0
11232	37.5457	NNNNNNNNNNNNNN	Mixed Sequence	BLANK_6_B3	BLANK	BLANK_6	B3	0
12761	37.5544	NNNNNNNNNNNNNN	Mixed Sequence	BLANK_6_B2	BLANK	BLANK_6	B2	0
12382	37.5414	NNNNNNNNNNNNNN	Mixed Sequence	BLANK_7_B4	BLANK	BLANK_7	B4	0
17153	37.5287	NNNNNNNNNNNNNN	Mixed Sequence	BLANK_7_B3	BLANK	BLANK_7	B3	0
13306	37.5897	NNNNNNNNNNNNNN	Mixed Sequence	BLANK_8_C2	BLANK	BLANK_8	C2	0
3555	37.2625	NNNNNNNNNNNNNN	Mixed Sequence	BLANK_8_C1	BLANK	BLANK_8	C1	0
165818	37.3795	NNNNNNNNNNNNNN	Mixed Sequence	BLANK_9_A1	BLANK	BLANK_9	A1	0
29906	37.4105	NNNNNNNNNNNNNN	Mixed Sequence	BLANK_H20_1	BLANK	BLANK_H20	1	0
10146	36.9836	NNNNNNNNNNNNNN	Mixed Sequence	BLANK_H20_2	BLANK	BLANK_H20	2	0
7800	37.195	TTGCTTCATGCGCC		BR1_4_1	BR1	BR_1	1	1
9038	37.2811	TTGCTTCATGCGCC		BR1_4_2	BR1	BR_1	2	1
9544	37.2428	TTGCTTCATGCGCC		BR1_1_3	BR1	BR_1	3	1
12155	37.4516	TTGCTTCATGCGCC		BR1_2_3	BR1	BR_1	3	1
13334	37.4465	TTGCTTCATGCGCC		BR1_3_3	BR1	BR_1	3	1
12154	37.4659	TTGCTTCATGCGCC		BR1_2_1	BR1	BR_1	1	1
7849	37.2098	TTGCTTCATGCGCC		BR1_1_2	BR1	BR_1	2	1
13175	37.4936	TTGCTTCATGCGCC		BR1_4_3	BR1	BR_1	3	1
13580	37.4089	TTGCTTCATGCGCC		BR1_1_1	BR1	BR_1	1	1
14465	37.4188	TTGCTTCATGCGCC		BR1_2_2	BR1	BR_1	2	1
14085	37.4577	TTGCTTCATGCGCC		BR1_3_1	BR1	BR_1	1	1
15455	37.4801	TTGCTTCATGCGCC		BR1_3_2	BR1	BR_1	2	1
17408	37.5451	CTTATCACTATGAT		BR2_6_1	BR2	BR_2	1	4
8844	37.4074	CCCTCGGCCTCGCC		BR2_7_2	BR2	BR_2	2	4
342	36.8246	Insufficient Data	Insufficient Data	BR2_2_3	BR2	BR_2	3	4
15292	37.3901	CCCTCGGCCTCGCC		BR2_1_3	BR2	BR_2	3	4
15553	37.4085	CCCTCGGCCTCGCC		BR2_5_1	BR2	BR_2	1	4
12463	37.5743	TTTTTCCTACACAT		BR2_4_1	BR2	BR_2	1	4
12227	37.4471	CCCTCGGCCTCGCC		BR2_1_2	BR2	BR_2	2	4
13082	37.5306	TGTTTATAATTGAG		BR2_2_2	BR2	BR_2	2	4
14495	37.4744	TGTTTATAATTGAG		BR2_8_3	BR2	BR_2	3	4
12725	37.417	CCCTCGGCCTCGCC		BR2_1_1	BR2	BR_2	1	4
14715	37.3977	CCCTCGGCCTCGCC		BR2_7_3	BR2	BR_2	3	4
57	31.7807	Insufficient Data	Insufficient Data	BR2_3_1	BR2	BR_2	1	4
11648	37.5825	TTTTTCCTACACAT		BR2_4_3	BR2	BR_2	3	4
10228	37.2249	CCCTCGGCCTCGCC		BR2_7_1	BR2	BR_2	1	4
15935	37.5001	CCCTCGGCCTCGCC		BR2_9_1	BR2	BR_2	1	4
11779	37.5373	TTTTTCCTACACAT		BR2_4_2	BR2	BR_2	2	4
14330	37.4931	TGTTTATAATTGAG		BR2_8_2	BR2	BR_2	2	4
13396	37.5619	CTTATCACTATGAT		BR2_6_2	BR2	BR_2	2	4
12792	37.4686	TGTTTATAATTGAG		BR2_8_1	BR2	BR_2	1	4
11852	37.4681	CCCTCGGCCTCGCC		BR2_10_3	BR2	BR_2	3	4
9028	37.3291	CTTATCACTATGAT		BR2_6_3	BR2	BR_2	3	4
11848	37.5511	TGTTTATAATTGAG		BR2_2_1	BR2	BR_2	1	4
8198	37.0794	CCCTCGGCCTCGCC		BR2_10_1	BR2	BR_2	1	4
10169	37.2511	CCCTCGGCCTCGCC		BR2_10_2	BR2	BR_2	2	4
23	34.0776	Insufficient Data	Insufficient Data	BR3_3_2	BR3	BR_3	2	5
14368	37.5807	TATACACTTCAAAT		BR3_4_1	BR3	BR_3	1	5
10860	37.651	TATACACTTCAAAT		BR3_4_2	BR3	BR_3	2	5
9222	37.3202	TTTCCCACATGTTC		BR3_2_3	BR3	BR_3	3	5
12983	37.4602	ATGCTAGCCCAACC		BR3_1_1	BR3	BR_3	1	5
14739	37.619	TATACACTTCAAAT		BR3_5_1	BR3	BR_3	1	5
13565	37.5876	TATACACTTCAAAT		BR3_4_3	BR3	BR_3	3	5
10847	37.5629	ATGCTAGCCCAACC		BR3_1_2	BR3	BR_3	2	5
7736	37.3939	TATACACTTCAAAT		BR3_5_3	BR3	BR_3	3	5
8949	37.5139	TTTCCCACATGTTC		BR3_7_2	BR3	BR_3	2	5
1256	37.4468	NNNNNNNNNCNNNN	Mixed Sequence	BR3_6_2	BR3	BR_3	2	5
14867	37.5783	TTTCCCACATGTTC		BR3_2_1	BR3	BR_3	1	5
11809	37.4813	TGACGCACACGTGC		BR3_3_1	BR3	BR_3	1	5
13196	37.602	TTTCCCACATGTTC		BR3_2_2	BR3	BR_3	2	5
7506	37.4138	GTAAAATTTCCTGG		BR3_6_1	BR3	BR_3	1	5
12389	37.5687	ATGCTAGCCCAACC		BR3_1_3	BR3	BR_3	3	5
10963	37.4901	TTTCCCACATGTTC		BR3_7_1	BR3	BR_3	1	5
9461	37.5751	TATACACTTCAAAT		BR3_5_2	BR3	BR_3	2	5
15249	37.6074	ATCACGTTAAAACT		BW_1_7	BW	BW_1	7	7
14153	37.5662	CGTTCTCCTTTACA		BW_1_5	BW	BW_1	5	7
13039	37.6425	ATCACGTTAAAACT		BW_1_10	BW	BW_1	10	7
15527	37.5303	GAGACACCGAGATC		BW_1_1	BW	BW_1	1	7
13415	37.6193	CTTTGAAAAAACTT		BW_1_3	BW	BW_1	3	7
14548	37.437	GTAATGCGTCAAGC		BW_1_6	BW	BW_1	6	7
17521	37.614	CTTTGAAAAAACTT		BW_1_2	BW	BW_1	2	7
17075	37.5974	GATCTAGGTGAGCA		BW_1_9	BW	BW_1	9	7
14296	37.4752	CGTTTGGCCGGTAT		BW_1_8	BW	BW_1	8	7
11382	37.6385	CTTTGAAAAAACTT		BW_1_4	BW	BW_1	4	7
14575	37.5975	TCTACCAAAGTGCC		BW_2_5	BW	BW_2	5	7
12743	37.5604	TCATTATAATATTC		BW_2_3	BW	BW_2	3	7
17622	37.5687	CCTGCTTTATGACT		BW_2_9	BW	BW_2	9	7
13024	37.5919	TCATTATAATATTC		BW_2_2	BW	BW_2	2	7
14675	37.5858	AATAGAATCGCACA		BW_2_4	BW	BW_2	4	7
13927	37.4588	GTTTTTATGGGCTG		BW_2_10	BW	BW_2	10	7
16125	37.5968	CCTGCTTTATGACT		BW_2_8	BW	BW_2	8	7
16308	37.6339	AATAGAATCGCACA		BW_2_7	BW	BW_2	7	7
15192	37.5416	TTCTCGACCTCATG		BW_2_1	BW	BW_2	1	7
16084	37.5075	TGCAGCGCATATAA		BW_2_6	BW	BW_2	6	7
11737	37.3772	TTAGATTTAATTAT		BX_1_1	BX	BX_1	1	1
17384	37.5084	TTAGATTTAATTAT		BX_1_3	BX	BX_1	3	1
15174	37.5281	TTAGATTTAATTAT		BX_1_2	BX	BX_1	2	1
16040	37.5419	TGACCCAAACCGTT		BX_10_9	BX	BX_10	9	5
17233	37.521	TGACCCAAACCGTT		BX_10_3	BX	BX_10	3	5
17748	37.4899	TGACCCAAACCGTT		BX_10_7	BX	BX_10	7	5
13968	37.3966	CAACCTTACTAGGG		BX_10_4	BX	BX_10	4	5
16254	37.5066	CAACCTTACTAGGG		BX_10_5	BX	BX_10	5	5
21763	37.4264	ATATCATTGGAGAT		BX_10_6	BX	BX_10	6	5
15336	37.4535	TGACCCAAACCGTT		BX_10_2	BX	BX_10	2	5
16616	37.5528	CATAAGCCTACGCT		BX_10_1	BX	BX_10	1	5
21105	37.4511	ATATCATTGGAGAT		BX_10_8	BX	BX_10	8	5
16533	37.5753	TTCCATCTTCGTTT		BX_10_10	BX	BX_10	10	5
37	33.249	Insufficient Data	Insufficient Data	BX_11_3	BX	BX_11	3	3
13497	37.3346	GATACTTCCGCGTA		BX_11_7	BX	BX_11	7	3
19567	37.4873	CCACAGAAGTTACC		BX_11_8	BX	BX_11	8	3
14890	37.5459	GGTCAATTATAAGA		BX_11_1	BX	BX_11	1	3
16783	37.54	GATACTTCCGCGTA		BX_11_9	BX	BX_11	9	3
22475	37.4769	CCACAGAAGTTACC		BX_11_5	BX	BX_11	5	3
17470	37.5448	GATACTTCCGCGTA		BX_11_6	BX	BX_11	6	3
15306	37.5084	GATACTTCCGCGTA		BX_11_2	BX	BX_11	2	3
14205	37.4847	CCACAGAAGTTACC		BX_11_10	BX	BX_11	10	3
17905	37.5167	GATACTTCCGCGTA		BX_11_4	BX	BX_11	4	3
15762	37.5212	TTATGTCGAAGTTG		BX_2_2	BX	BX_2	2	5
12702	37.5335	TGTTTTTACTATAC		BX_2_9	BX	BX_2	9	5
13502	37.5072	TTATGTCGAAGTTG		BX_2_1	BX	BX_2	1	5
13730	37.5614	CCCTATGCAACTTA		BX_2_4	BX	BX_2	4	5
17102	37.4493	CGACAATTCATCTC		BX_2_7	BX	BX_2	7	5
8891	37.2821	TCAGTCCCCTAGAC		BX_2_6	BX	BX_2	6	5
13485	37.5771	CCCTATGCAACTTA		BX_2_3	BX	BX_2	3	5
14679	37.4565	CGACAATTCATCTC		BX_2_5	BX	BX_2	5	5
16695	37.4774	ACGGTTCCGATTGC		BX_3_5	BX	BX_3	5	2
17417	37.5373	AGCTTGTCGTACAC		BX_3_3	BX	BX_3	3	2
12342	37.482	ACGGTTCCGATTGC		BX_3_4	BX	BX_3	4	2
9657	37.2614	ACGGTTCCGATTGC		BX_3_8	BX	BX_3	8	2
15957	37.4811	ACGGTTCCGATTGC		BX_3_2	BX	BX_3	2	2
18828	37.5062	ACGGTTCCGATTGC		BX_3_1	BX	BX_3	1	2
15494	37.5042	ACGGTTCCGATTGC		BX_3_7	BX	BX_3	7	2
5759	37.1318	ACGGTTCCGATTGC		BX_3_6	BX	BX_3	6	2
16249	37.48	AGTCAGCGAGGGTA		BX_4_3	BX	BX_4	3	4
15203	37.5062	ATACGCTATTAAGC		BX_4_7	BX	BX_4	7	4
16406	37.5491	CGTGTAAACACCAT		BX_4_2	BX	BX_4	2	4
16701	37.5182	ATACGCTATTAAGC		BX_4_10	BX	BX_4	10	4
17121	37.4815	AGTCAGCGAGGGTA		BX_4_5	BX	BX_4	5	4
15302	37.4638	AGTCAGCGAGGGTA		BX_4_4	BX	BX_4	4	4
14250	37.5304	AGTCAGCGAGGGTA		BX_4_6	BX	BX_4	6	4
10258	37.4979	CGTGTAAACACCAT		BX_4_9	BX	BX_4	9	4
15051	37.5851	ATGACTATTACGTC		BX_4_8	BX	BX_4	8	4
9820	37.4266	ATGACTATTACGTC		BX_4_1	BX	BX_4	1	4
15833	37.5975	ATCATCCTGAGTCG		BX_5_3	BX	BX_5	3	7
16909	37.5236	TTCGGATTTCCTTT		BX_5_5	BX	BX_5	5	7
16942	37.5191	AGGTTTTATCGGTA		BX_5_10	BX	BX_5	10	7
14358	37.5544	CAATTCTCCAGTAG		BX_5_6	BX	BX_5	6	7
15427	37.5027	CGACTGGTCATCCA		BX_5_2	BX	BX_5	2	7
15825	37.516	TTCGGATTTCCTTT		BX_5_7	BX	BX_5	7	7
15110	37.5824	ATCATCCTGAGTCG		BX_5_8	BX	BX_5	8	7
13780	37.5646	AGCTCTACTAGTAT		BX_5_1	BX	BX_5	1	7
18753	37.3433	TTTGGGTGCGCTCT		BX_5_9	BX	BX_5	9	7
15180	37.6296	ATCATCCTGAGTCG		BX_5_4	BX	BX_5	4	7
232229	37.2656	TTCGCTCCGTTTCT		BX_6_14	BX	BX_6	14	13
310	34.9643	Insufficient Data	Insufficient Data	BX_6_18	BX	BX_6	18	13
13619	37.5265	CGATATACTCCCTT		BX_6_7	BX	BX_6	7	13
12116	37.4306	TGATGCGCTATCAA		BX_6_4	BX	BX_6	4	13
11381	37.3594	GTTACTAGTAGAGG		BX_6_5	BX	BX_6	5	13
14778	37.4526	TGTCAATTCCGGTT		BX_6_8	BX	BX_6	8	13
444	33.1725	Insufficient Data	Insufficient Data	BX_6_22	BX	BX_6	22	13
17050	37.5938	ATTGGACTTTGTGA		BX_6_10	BX	BX_6	10	13
197762	37.3811	CCTTAGTTTACCTA		BX_6_31	BX	BX_6	31	13
180222	37.2848	GTTACTAGTAGAGG		BX_6_15	BX	BX_6	15	13
170753	37.2362	GATGGCTTGGGGTG		BX_6_16	BX	BX_6	16	13
12665	37.531	CGATATACTCCCTT		BX_6_6	BX	BX_6	6	13
264	34.619	Insufficient Data	Insufficient Data	BX_6_24	BX	BX_6	24	13
18601	37.6228	AGTAGGATGTTTTT		BX_6_1	BX	BX_6	1	13
423	33.3928	Insufficient Data	Insufficient Data	BX_6_23	BX	BX_6	23	13
628	34.0223	NNNNNNANNNNNNN	Mixed Sequence	BX_6_26	BX	BX_6	26	13
13475	37.576	AGTAGGATGTTTTT		BX_6_2	BX	BX_6	2	13
149446	37.3099	ACTAGTGGAAAGAT		BX_6_29	BX	BX_6	29	13
451	33.1406	Insufficient Data	Insufficient Data	BX_6_17	BX	BX_6	17	13
176822	37.1921	TTCGCTCCGTTTCT		BX_6_28	BX	BX_6	28	13
241093	37.3482	TCTCCCCGTCCTTT		BX_6_19	BX	BX_6	19	13
15388	37.4319	ACTAGTGGAAAGAT		BX_6_3	BX	BX_6	3	13
209386	37.3086	GTTACTAGTAGAGG		BX_6_27	BX	BX_6	27	13
413	31.3739	Insufficient Data	Insufficient Data	BX_6_20	BX	BX_6	20	13
202859	37.3277	TTGTTTGAATAACG		BX_6_12	BX	BX_6	12	13
186010	37.2262	TGATGCGCTATCAA		BX_6_21	BX	BX_6	21	13
14385	37.5466	TTGTTTGAATAACG		BX_6_9	BX	BX_6	9	13
1168	34.624	NNNNNNNNNNNNNN	Mixed Sequence	BX_6_11	BX	BX_6	11	13
209516	37.3315	AGTCACTGAATTAC		BX_6_30	BX	BX_6	30	13
1545	34.392	NNNNNNNNNNNNNN	Mixed Sequence	BX_6_13	BX	BX_6	13	13
1111	34.2169	NNNNNNNNNNNNNN	Mixed Sequence	BX_6_25	BX	BX_6	25	13
9953	37.4872	NCNNNNNNNNNTNN	Mixed Sequence	BX_7_1	BX	BX_7	1	4
12803	37.5371	GACAAATCCCATCG		BX_7_6	BX	BX_7	6	4
11451	37.5063	GTCCCTGGTCCTCT		BX_7_2	BX	BX_7	2	4
11617	37.3774	TTCGCCGAGCCGGA		BX_7_3	BX	BX_7	3	4
12571	37.4985	TCATCGACTCAATG		BX_7_5	BX	BX_7	5	4
12184	37.5136	TCATCGACTCAATG		BX_7_7	BX	BX_7	7	4
6890	37.22	TTCGCCGAGCCGGA		BX_7_4	BX	BX_7	4	4
15945	37.5162	AAAATCTCCACCAC		BX_8_4	BX	BX_8	4	1
16801	37.516	AAAATCTCCACCAC		BX_8_8	BX	BX_8	8	1
16547	37.5189	AAAATCTCCACCAC		BX_8_9	BX	BX_8	9	1
15207	37.5154	AAAATCTCCACCAC		BX_8_3	BX	BX_8	3	1
14570	37.515	AAAATCTCCACCAC		BX_8_10	BX	BX_8	10	1
13772	37.536	AAAATCTCCACCAC		BX_8_1	BX	BX_8	1	1
14836	37.4159	AAAATCTCCACCAC		BX_8_6	BX	BX_8	6	1
11736	37.538	AAAATCTCCACCAC		BX_8_5	BX	BX_8	5	1
16748	37.5675	AAAATCTCCACCAC		BX_8_2	BX	BX_8	2	1
17127	37.5367	AAAATCTCCACCAC		BX_8_7	BX	BX_8	7	1
18105	37.4965	CCTGCAAGCCTATC		BX_9_1	BX	BX_9	1	2
16856	37.5449	CGGTCCATGATTGT		BX_9_7	BX	BX_9	7	2
13653	37.5116	CCTGCAAGCCTATC		BX_9_6	BX	BX_9	6	2
20056	37.4993	CCTGCAAGCCTATC		BX_9_9	BX	BX_9	9	2
18608	37.5423	CCTGCAAGCCTATC		BX_9_2	BX	BX_9	2	2
16140	37.5214	CCTGCAAGCCTATC		BX_9_10	BX	BX_9	10	2
1832	37.3757	CCTGCAAGCCTATC		BX_9_8	BX	BX_9	8	2
11358	37.3588	CCTGCAAGCCTATC		BX_9_5	BX	BX_9	5	2
11444	37.5765	CGGTCCATGATTGT		BX_9_3	BX	BX_9	3	2
15656	37.5405	CGCATCACCCCATG		BY_1_1	BY	BY_1	1	1
17640	37.5864	TATCCGCTTCCATT		BY_2_4	BY	BY_2	4	4
13729	37.5385	GTCCGATGATCCCT		BY_2_2	BY	BY_2	2	4
11900	37.4826	TATCCGCTTCCATT		BY_2_1	BY	BY_2	1	4
16006	37.459	AACCTGACCGGTTA		BY_2_3	BY	BY_2	3	4
14023	37.6005	TATCCGCTTCCATT		BY_2_5	BY	BY_2	5	4
7605	37.4266	TATCCGCTTCCATT		BY_2_8	BY	BY_2	8	4
6539	37.2558	TTTTCCCCTTCAGC		BY_2_7	BY	BY_2	7	4
11703	37.4499	CTATCAATATTTCT		BY_3_4	BY	BY_3	4	4
12217	37.5645	GTATTTTTACGTGT		BY_3_5	BY	BY_3	5	4
16133	37.5006	TAGTAATGCGAGCT		BY_3_2	BY	BY_3	2	4
11944	37.5466	CTATCAATATTTCT		BY_3_3	BY	BY_3	3	4
14349	37.5403	TATCCCTATACCGC		BY_3_1	BY	BY_3	1	4
12931	37.5288	TCTATCAGGTTGTC		BY_4_1	BY	BY_4	1	1
16186	37.6004	CATACTTCACTGTG		BY_5_5	BY	BY_5	5	7
15121	37.5808	CATACTTCACTGTG		BY_5_8	BY	BY_5	8	7
8879	37.4129	CTTCAGTTTCATTA		BY_5_6	BY	BY_5	6	7
17107	37.5416	AACACTCTATATTC		BY_5_7	BY	BY_5	7	7
14781	37.4012	TCATGCGCCTATAA		BY_5_4	BY	BY_5	4	7
11687	37.5002	TACCTTGTACCTCA		BY_5_1	BY	BY_5	1	7
13454	37.5709	CTTCAGTTTCATTA		BY_5_2	BY	BY_5	2	7
15410	37.6524	CATACTTCACTGTG		BY_5_9	BY	BY_5	9	7
15105	37.5363	TGTACAGCCCTGAC		BY_5_10	BY	BY_5	10	7
18718	37.5758	TCTCCATATCCACA		BY_5_3	BY	BY_5	3	7
13622	37.3589	AAAAAATTTAAAAC		BZ_3_6A	BZ	BZ_3	6A	1
13764	37.51	AAAAAATTTAAAAC		BZ_3_6B	BZ	BZ_3	6B	1
15839	37.5545	CAAGCCCTTATCAT		BZ1_1_2	BZ1	BZ1_1	2	3
13343	37.4744	CAAGCCCTTATCAT		BZ1_1_5	BZ1	BZ1_1	5	3
15658	37.4776	CAAGCCCTTATCAT		BZ1_1_4	BZ1	BZ1_1	4	3
15768	37.5233	TTGTGTCAATCTGG		BZ1_1_6	BZ1	BZ1_1	6	3
10345	37.5177	CAAGCCCTTATCAT		BZ1_1_1	BZ1	BZ1_1	1	3
13030	37.4697	CAAGCCCTTATCAT		BZ1_1_3	BZ1	BZ1_1	3	3
14872	37.6078	CATCTTTCGTACAT		BZ1_1_7	BZ1	BZ1_1	7	3
369	36.6218	Insufficient Data	Insufficient Data	BZ1_2_6	BZ1	BZ1_2	6	2
169	35.5968	Insufficient Data	Insufficient Data	BZ1_2_9	BZ1	BZ1_2	9	2
185	34.4251	Insufficient Data	Insufficient Data	BZ1_2_7	BZ1	BZ1_2	7	2
140	36.3107	Insufficient Data	Insufficient Data	BZ1_2_1	BZ1	BZ1_2	1	2
219	36.7733	Insufficient Data	Insufficient Data	BZ1_2_4	BZ1	BZ1_2	4	2
14278	37.5067	TCGGATTCTTTCAT		BZ1_2_5	BZ1	BZ1_2	5	2
154	36.2862	Insufficient Data	Insufficient Data	BZ1_2_2	BZ1	BZ1_2	2	2
15673	37.6064	AACAGTATCCTTGT		BZ1_2_8	BZ1	BZ1_2	8	2
13887	37.6236	AACAGTATCCTTGT		BZ1_2_3	BZ1	BZ1_2	3	2
15591	37.6068	AACAGTATCCTTGT		BZ1_2_10	BZ1	BZ1_2	10	2
5278	37.2374	TTCCTTCCCTTTCA		BZ1_3_10B	BZ1	BZ1_3	10B	6
12452	37.4142	CCTGGCTCCACGTC		BZ1_3_1	BZ1	BZ1_3	1	6
12969	37.4895	AAAAAATTTAAAAC		BZ1_3_4B	BZ1	BZ1_3	4B	6
36	33.0179	Insufficient Data	Insufficient Data	BZ1_3_3B	BZ1	BZ1_3	3B	6
13477	37.5976	GGATTATGCATAGA		BZ1_3_9B	BZ1	BZ1_3	9B	6
16826	37.5555	TTCCTTCCCTTTCA		BZ1_3_10A	BZ1	BZ1_3	10A	6
8147	37.4127	AAAAAATTTAAAAC		BZ1_3_7B	BZ1	BZ1_3	7B	6
17754	37.5065	AAAAAATTTAAAAC		BZ1_3_7A	BZ1	BZ1_3	7A	6
17415	37.5316	AAAAAATTTAAAAC		BZ1_3_2	BZ1	BZ1_3	2	6
11269	37.4895	GCGGTAGATACTAA		BZ1_3_8B	BZ1	BZ1_3	8B	6
20014	37.5175	AAAAAATTTAAAAC		BZ1_3_5	BZ1	BZ1_3	5	6
20503	37.5061	AAAAAATTTAAAAC		BZ1_3_4A	BZ1	BZ1_3	4A	6
17110	37.5295	GGATTATGCATAGA		BZ1_3_9A	BZ1	BZ1_3	9A	6
17964	37.5118	GCTTTGGAGAACAT		BZ1_3_3A	BZ1	BZ1_3	3A	6
19313	37.5097	GCGGTAGATACTAA		BZ1_3_8A	BZ1	BZ1_3	8A	6
16620	37.4988	TAGCTTCGAACTTC		BZ1_4_1	BZ1	BZ1_4	1	1
12458	37.4767	ACTACTCCAATATG		BZ1_5_2	BZ1	BZ1_5	2	1
14464	37.5778	ACTACTCCAATATG		BZ1_5_3	BZ1	BZ1_5	3	1
17376	37.602	ACTACTCCAATATG		BZ1_5_1	BZ1	BZ1_5	1	1
12675	37.4968	TTTGGCAATACCTA		BZ1_6_2	BZ1	BZ1_6	2	8
15037	37.5051	GATCGACCTGATCG		BZ1_6_4	BZ1	BZ1_6	4	8
14783	37.5775	CTTATCCACCTCCT		BZ1_6_8	BZ1	BZ1_6	8	8
7870	37.4901	TCGACCCAGCACAA		BZ1_6_3	BZ1	BZ1_6	3	8
15052	37.5065	TTTGCGTGGACTAT		BZ1_6_10	BZ1	BZ1_6	10	8
13685	37.5781	CTTATCCACCTCCT		BZ1_6_1	BZ1	BZ1_6	1	8
16755	37.5768	CTTATCCACCTCCT		BZ1_6_7	BZ1	BZ1_6	7	8
11090	37.3262	TGACCGATCGGAGT		BZ1_6_9	BZ1	BZ1_6	9	8
17268	37.5083	AAATTGCTTGAGCT		BZ1_6_6	BZ1	BZ1_6	6	8
15058	37.444	GCGTGAGGCTTCTA		BZ1_6_5	BZ1	BZ1_6	5	8
17791	37.5906	TTCGTATTTTATCT		BZ1_7_9	BZ1	BZ1_7	9	7
15956	37.552	TTTCTACCTTCCCT		BZ1_7_2	BZ1	BZ1_7	2	7
15369	37.4694	TATGGTGACATTAA		BZ1_7_6	BZ1	BZ1_7	6	7
14412	37.5698	CTGGCGTTCTTGTA		BZ1_7_10	BZ1	BZ1_7	10	7
16389	37.5618	ATGAATTAGTGCTG		BZ1_7_5	BZ1	BZ1_7	5	7
16668	37.6135	TACCTAGCATACTT		BZ1_7_1	BZ1	BZ1_7	1	7
17030	37.6494	TACCTAGCATACTT		BZ1_7_8	BZ1	BZ1_7	8	7
14863	37.5718	TCACGTGTCAAGTT		BZ1_7_7	BZ1	BZ1_7	7	7
17418	37.4706	TATGGTGACATTAA		BZ1_7_4	BZ1	BZ1_7	4	7
11465	37.5249	TACCTAGCATACTT		BZ1_7_3	BZ1	BZ1_7	3	7
22166	37.5232	TATGTCCGCTGGGA		BZ2_1_9	BZ2	BZ2_1	9	7
10256	37.5022	TCCCACATCCCACC		BZ2_1_2	BZ2	BZ2_1	2	7
23125	37.4016	GGCCATCGCGCGTC		BZ2_1_4	BZ2	BZ2_1	4	7
5724	37.366	CGCATAGGTATATT		BZ2_1_10	BZ2	BZ2_1	10	7
16729	37.4855	TATGTCCGCTGGGA		BZ2_1_6	BZ2	BZ2_1	6	7
19083	37.5032	CACCGAGTTGTCTA		BZ2_1_7	BZ2	BZ2_1	7	7
14248	37.5066	TCGGCTCCCGTCGT		BZ2_1_1	BZ2	BZ2_1	1	7
36	31.9921	Insufficient Data	Insufficient Data	BZ2_1_8	BZ2	BZ2_1	8	7
24065	37.5918	AGTGAATAATATCT		BZ2_1_5	BZ2	BZ2_1	5	7
14590	37.4548	GGCCATCGCGCGTC		BZ2_1_3	BZ2	BZ2_1	3	7
6122	37.5972	ATGAGCTTAAACTT		BZ2_10_2	BZ2	BZ2_10	2	3
11208	37.3993	AATTTTCGCCTAAG		BZ2_10_1	BZ2	BZ2_10	1	3
15285	37.5689	CCTTATTCTGGTGC		BZ2_10_5	BZ2	BZ2_10	5	3
60	33.119	Insufficient Data	Insufficient Data	BZ2_10_4	BZ2	BZ2_10	4	3
65	35.6978	Insufficient Data	Insufficient Data	BZ2_10_3	BZ2	BZ2_10	3	3
13481	37.4589	CAGCTCCTACCACA		BZ2_11_5	BZ2	BZ2_11	5	5
17441	37.5816	CAGCTCCTACCACA		BZ2_11_10	BZ2	BZ2_11	10	5
12640	37.5175	AGGACGCCCATGTT		BZ2_11_8	BZ2	BZ2_11	8	5
18297	37.6217	TTCAGCAACCTTTT		BZ2_11_3	BZ2	BZ2_11	3	5
15793	37.559	AGAAGCTACGTCGA		BZ2_11_7	BZ2	BZ2_11	7	5
17393	37.5486	AGGACGCCCATGTT		BZ2_11_2	BZ2	BZ2_11	2	5
16903	37.5693	CAGCTCCTACCACA		BZ2_11_6	BZ2	BZ2_11	6	5
14235	37.4923	AGATAAATGGTCAA		BZ2_11_1	BZ2	BZ2_11	1	5
14139	37.5426	AGAAGCTACGTCGA		BZ2_11_9	BZ2	BZ2_11	9	5
12842	37.4409	AGATAAATGGTCAA		BZ2_11_4	BZ2	BZ2_11	4	5
16849	37.59	GCTTACTTTTAAGC		BZ2_2_3	BZ2	BZ2_2	3	1
18032	37.6159	GCTTACTTTTAAGC		BZ2_2_2	BZ2	BZ2_2	2	1
19075	37.5853	GCTTACTTTTAAGC		BZ2_2_1	BZ2	BZ2_2	1	1
21180	37.4817	GACTCTTTAAGGAG		BZ2_3_2	BZ2	BZ2_3	2	3
16196	37.5066	GGATACTGGCATTA		BZ2_3_4	BZ2	BZ2_3	4	3
13506	37.3255	GACTCTTTAAGGAG		BZ2_3_3	BZ2	BZ2_3	3	3
15211	37.5144	GGATACTGGCATTA		BZ2_3_10	BZ2	BZ2_3	10	3
14828	37.5583	GGATACTGGCATTA		BZ2_3_6	BZ2	BZ2_3	6	3
11249	37.5832	CACCCAATTATGTC		BZ2_3_7	BZ2	BZ2_3	7	3
12425	37.5364	GTNCNCTNATNGNN	Mixed Sequence	BZ2_3_8	BZ2	BZ2_3	8	3
13198	37.5154	GGATACTGGCATTA		BZ2_3_1	BZ2	BZ2_3	1	3
13174	37.5856	GTNCNCTNATNGNN	Mixed Sequence	BZ2_3_9	BZ2	BZ2_3	9	3
13270	37.0192	AATGGGCTATAGCT		BZ2_4_5	BZ2	BZ2_4	5	5
16189	37.5234	CGTTTAGTGTTAAC		BZ2_4_1	BZ2	BZ2_4	1	5
11184	37.5799	ATCCCTAGTATTTA		BZ2_4_7	BZ2	BZ2_4	7	5
14946	37.4424	CGTACGGACCCTCA		BZ2_4_6	BZ2	BZ2_4	6	5
72	34.003	Insufficient Data	Insufficient Data	BZ2_4_4	BZ2	BZ2_4	4	5
41	34.047	Insufficient Data	Insufficient Data	BZ2_4_3	BZ2	BZ2_4	3	5
18368	37.5622	AGAAACACTTTGAT		BZ2_4_2	BZ2	BZ2_4	2	5
14999	37.5467	ACTAGTGGAAAGAT		BZ2_5_5	BZ2	BZ2_5	5	4
14667	37.5639	TGCCCACTCTACTT		BZ2_5_7	BZ2	BZ2_5	7	4
17678	37.5188	GAAATTTACGAGAG		BZ2_5_9	BZ2	BZ2_5	9	4
14130	37.4656	TGCCCACTCTACTT		BZ2_5_1	BZ2	BZ2_5	1	4
6451	37.4342	TGCCCACTCTACTT		BZ2_5_3	BZ2	BZ2_5	3	4
16645	37.5149	ACTAGTGGAAAGAT		BZ2_5_4	BZ2	BZ2_5	4	4
11497	37.5648	TGCCCACTCTACTT		BZ2_5_6	BZ2	BZ2_5	6	4
13021	37.4074	GAAATTTACGAGAG		BZ2_5_10	BZ2	BZ2_5	10	4
13118	37.3914	TCCCGCTCTACGAT		BZ2_5_2	BZ2	BZ2_5	2	4
18028	37.5415	TGCCCACTCTACTT		BZ2_5_8	BZ2	BZ2_5	8	4
19383	37.5702	CCATTCTTATTCCA		BZ2_6_2	BZ2	BZ2_6	2	4
16581	37.5889	AGTGTCTACATATA		BZ2_6_1	BZ2	BZ2_6	1	4
16020	37.4762	GCGTTGTACGCTTC		BZ2_6_4	BZ2	BZ2_6	4	4
16618	37.5669	TTGCTTGCTTGTTT		BZ2_6_3	BZ2	BZ2_6	3	4
15724	37.6201	CTATTTATACTACA		BZ2_7_1	BZ2	BZ2_7	1	6
16556	37.4875	TAGTAATGCGAGCT		BZ2_7_7	BZ2	BZ2_7	7	6
13592	37.5464	TTTACTACGCGCTT		BZ2_7_8	BZ2	BZ2_7	8	6
16514	37.5577	TTTACTACGCGCTT		BZ2_7_3	BZ2	BZ2_7	3	6
10252	37.3649	AAGGCCTAGACACT		BZ2_7_4	BZ2	BZ2_7	4	6
16936	37.5494	ATCATGGACTGCCT		BZ2_7_5	BZ2	BZ2_7	5	6
17704	37.569	AAGGCCTAGACACT		BZ2_7_6	BZ2	BZ2_7	6	6
16810	37.3627	TACGCGGGACCTGG		BZ2_7_2	BZ2	BZ2_7	2	6
13657	37.5372	GCTAACCGGTCTTC		BZ2_8_1	BZ2	BZ2_8	1	3
7753	37.4307	TACCTTCGAGCGTG		BZ2_8_3	BZ2	BZ2_8	3	3
10499	37.5667	AACTCCTGTAATCA		BZ2_8_4	BZ2	BZ2_8	4	3
14071	37.5874	TAAGTTATTCGACA		BZ2_9_2	BZ2	BZ2_9	2	2
13857	37.4854	TGTTTTTACTATAC		BZ2_9_1	BZ2	BZ2_9	1	2
12255	37.4306	TGTTTTTACTATAC		BZ2_9_4	BZ2	BZ2_9	4	2
12868	37.5484	ACTCCATCTCTCCT		BZ3_1_8	BZ3	BZ3_1	8	6
11999	37.5664	CCAGTCCTCGACTT		BZ3_1_6	BZ3	BZ3_1	6	6
10448	37.607	TTAATACTCAGATT		BZ3_1_4	BZ3	BZ3_1	4	6
9381	37.4117	ATGGACTAGTCTTA		BZ3_1_1	BZ3	BZ3_1	1	6
19077	37.5743	TGCATACTGCTACA		BZ3_1_9	BZ3	BZ3_1	9	6
5894	37.2206	NNNNNNNNNNNNNN	Mixed Sequence	BZ3_1_5	BZ3	BZ3_1	5	6
5220	37.1467	NNNNNNNNNNNCNN	Mixed Sequence	BZ3_1_3	BZ3	BZ3_1	3	6
9589	37.5275	ATGGACTAGTCTTA		BZ3_1_10	BZ3	BZ3_1	10	6
11281	37.3963	TGGGGGCTCGTCTT		BZ3_1_2	BZ3	BZ3_1	2	6
12732	37.5297	NNNNNNNNNNNNNN	Mixed Sequence	BZ3_1_7	BZ3	BZ3_1	7	6
15408	37.4853	TTTCCAGAGTTGCT		BZ3_2_9	BZ3	BZ3_2	9	4
14852	37.4121	CGCGCCTTCAGTCA		BZ3_2_3	BZ3	BZ3_2	3	4
13701	37.6059	GCATTTAGGCAACG		BZ3_2_7	BZ3	BZ3_2	7	4
14213	37.5301	GCATTTAGGCAACG		BZ3_2_10	BZ3	BZ3_2	10	4
10979	37.5274	GCATTTAGGCAACG		BZ3_2_6	BZ3	BZ3_2	6	4
13255	37.3655	ACTAACATATCTTC		BZ3_2_5	BZ3	BZ3_2	5	4
11978	37.3456	TTTCCAGAGTTGCT		BZ3_2_1	BZ3	BZ3_2	1	4
16677	37.5718	ACTAACATATCTTC		BZ3_2_4	BZ3	BZ3_2	4	4
10376	37.4624	ATTCTGTAGTACTT		BZ3_3_2	BZ3	BZ3_3	2	1
10923	37.5504	ATTCTGTAGTACTT		BZ3_3_4	BZ3	BZ3_3	4	1
15489	37.5914	ATTCTGTAGTACTT		BZ3_3_3	BZ3	BZ3_3	3	1
19445	37.5502	NNNNNNNNNNNNNN	Mixed Sequence	BZ3_5_4	BZ3	BZ3_5	4	0
5411	37.4845	NNNNNNNNNNNNNN	Mixed Sequence	BZ3_5_3	BZ3	BZ3_5	3	0
12346	37.3826	NNNNNNNNNNNNNN	Mixed Sequence	BZ3_5_1	BZ3	BZ3_5	1	0
18840	37.5374	NNNNNNNNNNNNNN	Mixed Sequence	BZ3_5_2	BZ3	BZ3_5	2	0
16191	37.5849	GTTAAGTCTGTGTT		BZ4_1_8	BZ4	BZ4_1	8	7
11292	37.4419	TTAACCATCATACC		BZ4_1_1	BZ4	BZ4_1	1	7
10995	37.4929	TTATTCTTTTCAGC		BZ4_1_5	BZ4	BZ4_1	5	7
29	35.0936	Insufficient Data	Insufficient Data	BZ4_1_6	BZ4	BZ4_1	6	7
4427	37.1594	AGCTCTCTTACATC		BZ4_1_2	BZ4	BZ4_1	2	7
13179	37.6135	CTTCTTGTACATGG		BZ4_1_9	BZ4	BZ4_1	9	7
7451	37.3351	TTAACAATTAGACC		BZ4_1_3	BZ4	BZ4_1	3	7
12678	37.5854	GTTAAGTCTGTGTT		BZ4_1_4	BZ4	BZ4_1	4	7
13768	37.584	CTTCTTGTACATGG		BZ4_1_7	BZ4	BZ4_1	7	7
6983	37.3569	TTCGTGGTACCTTT		BZ4_1_10	BZ4	BZ4_1	10	7
58	32.3547	Insufficient Data	Insufficient Data	BZ4_2_5	BZ4	BZ4_2	5	7
13101	37.6444	TTAAGCCACTTTGT		BZ4_2_1	BZ4	BZ4_2	1	7
15039	37.4658	TGATCGTTAGTTGG		BZ4_2_10	BZ4	BZ4_2	10	7
15938	37.6228	CCCTTTATTTGCCT		BZ4_2_8	BZ4	BZ4_2	8	7
15097	37.6838	GAGTATACTGTAAT		BZ4_2_3	BZ4	BZ4_2	3	7
17500	37.558	ACACGTAATACTCG		BZ4_2_7	BZ4	BZ4_2	7	7
15974	37.5974	CCCTTTATTTGCCT		BZ4_2_2	BZ4	BZ4_2	2	7
13195	37.5271	CCCTTTATTTGCCT		BZ4_2_9	BZ4	BZ4_2	9	7
12463	37.6255	TGCATCCTACAACG		BZ4_2_6	BZ4	BZ4_2	6	7
3840	37.0006	TACGCTCTTTTAGG		BZ4_2_4	BZ4	BZ4_2	4	7
28	33.3469	Insufficient Data	Insufficient Data	BZ4_3_2	BZ4	BZ4_3	2	0
19	35.6729	Insufficient Data	Insufficient Data	BZ4_3_3	BZ4	BZ4_3	3	0
18	35.0833	Insufficient Data	Insufficient Data	BZ4_3_1	BZ4	BZ4_3	1	0
14	33.148	Insufficient Data	Insufficient Data	BZ4_4_1	BZ4	BZ4_4	1	0
775	37.3417	NNNNNNNNNNNNNN	Mixed Sequence	BZ4_4_2	BZ4	BZ4_4	2	0
664	37.5499	ATGCCTGCCCCTAC		BZ4_5_1	BZ4	BZ4_5	1	1
13125	37.603	TACGGTATATAACG		BZ4_6_9	BZ4	BZ4_6	9	5
37	35.0772	Insufficient Data	Insufficient Data	BZ4_6_8	BZ4	BZ4_6	8	5
17121	37.602	AAGTTGTATGATAC		BZ4_6_3	BZ4	BZ4_6	3	5
14856	37.6047	AAGTTGTATGATAC		BZ4_6_10	BZ4	BZ4_6	10	5
12973	37.5459	TCCCTTATTCATTG		BZ4_6_1	BZ4	BZ4_6	1	5
15792	37.5545	TCCCTTATTCATTG		BZ4_6_7	BZ4	BZ4_6	7	5
17734	37.5683	TCCCTTATTCATTG		BZ4_6_2	BZ4	BZ4_6	2	5
8147	37.2914	TACGGTATATAACG		BZ4_6_4	BZ4	BZ4_6	4	5
9849	37.3558	CCCTGATACCGACT		BZ4_6_5	BZ4	BZ4_6	5	5
16268	37.5843	CAAATTAATCCCGT		BZ4_6_6	BZ4	BZ4_6	6	5
45	33.3794	Insufficient Data	Insufficient Data	BZ4_7_1	BZ4	BZ4_7	1	0
29	34.5099	Insufficient Data	Insufficient Data	BZ4_7_2	BZ4	BZ4_7	2	0
15043	37.6043	CGTTTCTTCTTCTT		BZ5_1_10	BZ5	BZ5_1	10	8
3796	37.2769	TTTAGTATACCCGA		BZ5_1_1	BZ5	BZ5_1	1	8
8230	37.4483	TCTTCAACCTTGTT		BZ5_1_9	BZ5	BZ5_1	9	8
14648	37.4777	GTTGCGATAACACT		BZ5_1_3	BZ5	BZ5_1	3	8
13640	37.5786	TTTAGTATACCCGA		BZ5_1_2	BZ5	BZ5_1	2	8
13719	37.5462	GGTCACATCGAAAT		BZ5_1_6	BZ5	BZ5_1	6	8
15529	37.5951	ACGAAAACCTTTTC		BZ5_1_7	BZ5	BZ5_1	7	8
8064	37.1996	TATCATAGGAGGTG		BZ5_1_8	BZ5	BZ5_1	8	8
29	35.734	Insufficient Data	Insufficient Data	BZ5_1_4	BZ5	BZ5_1	4	8
15459	37.5253	CTCCGCGTAAACGG		BZ5_1_5	BZ5	BZ5_1	5	8
80	34.042	Insufficient Data	Insufficient Data	BZ5_2_5	BZ5	BZ5_2	5	5
3845	37.1231	CTTGGCTTCTGATC		BZ5_2_10	BZ5	BZ5_2	10	5
29	34.633	Insufficient Data	Insufficient Data	BZ5_2_4	BZ5	BZ5_2	4	5
53	31.0499	Insufficient Data	Insufficient Data	BZ5_2_3	BZ5	BZ5_2	3	5
9749	37.3229	GAATACGGTCGTTT		BZ5_2_2	BZ5	BZ5_2	2	5
13954	37.4998	ACAATGGAATCCCA		BZ5_2_1	BZ5	BZ5_2	1	5
37	34.361	Insufficient Data	Insufficient Data	BZ5_2_6	BZ5	BZ5_2	6	5
14228	37.561	CTTGGCTTCTGATC		BZ5_2_9	BZ5	BZ5_2	9	5
16521	37.596	TTTACCCAAATTAT		BZ5_2_8	BZ5	BZ5_2	8	5
14379	37.5086	CACCCCAAAACGGC		BZ5_2_7	BZ5	BZ5_2	7	5
21	33.1122	Insufficient Data	Insufficient Data	BZ5_3_4	BZ5	BZ5_3	4	2
29	32.2635	Insufficient Data	Insufficient Data	BZ5_3_3	BZ5	BZ5_3	3	2
21	36.2619	Insufficient Data	Insufficient Data	BZ5_3_2	BZ5	BZ5_3	2	2
13884	37.4809	AAAATCGAGGCACG		BZ5_3_8	BZ5	BZ5_3	8	2
39	33.6832	Insufficient Data	Insufficient Data	BZ5_3_5	BZ5	BZ5_3	5	2
31	33.0207	Insufficient Data	Insufficient Data	BZ5_3_1	BZ5	BZ5_3	1	2
20	35.8929	Insufficient Data	Insufficient Data	BZ5_3_6	BZ5	BZ5_3	6	2
17026	37.5118	ACGTGGCAGTAACT		BZ5_3_7	BZ5	BZ5_3	7	2
34	34.166	Insufficient Data	Insufficient Data	BZ5_4_3	BZ5	BZ5_4	3	1
35	33.2306	Insufficient Data	Insufficient Data	BZ5_4_1	BZ5	BZ5_4	1	1
13492	37.5136	ACCTAAAGTACGCA		BZ5_4_4	BZ5	BZ5_4	4	1
13188	37.5146	ACCTAAAGTACGCA		BZ5_4_2	BZ5	BZ5_4	2	1
25	35.8457	Insufficient Data	Insufficient Data	BZ5_5_1	BZ5	BZ5_5	1	0
51	32.514	Insufficient Data	Insufficient Data	BZ5_5_2	BZ5	BZ5_5	2	0
9733	37.5678	TCCCACTCCACCTT		BZ5_6_6	BZ5	BZ5_6	6	14
435	32.3939	Insufficient Data	Insufficient Data	BZ5_6_20	BZ5	BZ5_6	20	14
10784	37.5069	TGCATCCTTTCGAT		BZ5_6_7	BZ5	BZ5_6	7	14
11009	37.475	TCCACCCCTCCGTG		BZ5_6_1	BZ5	BZ5_6	1	14
234228	37.4156	TGCATCCTTTCGAT		BZ5_6_24A	BZ5	BZ5_6	24A	14
16087	37.5427	TGCATCCTTTCGAT		BZ5_6_10	BZ5	BZ5_6	10	14
10322	37.5732	ATCATGATTCCTTA		BZ5_6_3	BZ5	BZ5_6	3	14
164225	37.3613	CAACTGTCTTGTCA		BZ5_6_12	BZ5	BZ5_6	12	14
2	36.0357	Insufficient Data	Insufficient Data	BZ5_6_21B	BZ5	BZ5_6	21B	14
539	33.9031	NNNNNNNNNNNNNN	Mixed Sequence	BZ5_6_17	BZ5	BZ5_6	17	14
11532	37.5934	ACTTATCGTAACAC		BZ5_6_2	BZ5	BZ5_6	2	14
21	34.8027	Insufficient Data	Insufficient Data	BZ5_6_8	BZ5	BZ5_6	8	14
517	32.7922	NNNNNNNNNNNNNN	Mixed Sequence	BZ5_6_16	BZ5	BZ5_6	16	14
48	32.5342	Insufficient Data	Insufficient Data	BZ5_6_9	BZ5	BZ5_6	9	14
1287	35.2846	NNNNNNNNNNNNNN	Mixed Sequence	BZ5_6_25A	BZ5	BZ5_6	25A	14
8064	37.4155	TTATGACTGAATTC		BZ5_6_5	BZ5	BZ5_6	5	14
445	32.6204	Insufficient Data	Insufficient Data	BZ5_6_23A	BZ5	BZ5_6	23A	14
332	34.0082	Insufficient Data	Insufficient Data	BZ5_6_18	BZ5	BZ5_6	18	14
152404	37.3202	ACTATCGTCTTCTA		BZ5_6_13	BZ5	BZ5_6	13	14
481	33.8196	Insufficient Data	Insufficient Data	BZ5_6_19	BZ5	BZ5_6	19	14
193035	37.3059	ACTATTCTTGGCAA		BZ5_6_22	BZ5	BZ5_6	22	14
154234	37.2705	CTATCACAAATCTC		BZ5_6_15	BZ5	BZ5_6	15	14
151159	37.1225	TAGGAAGGGCCCAC		BZ5_6_14	BZ5	BZ5_6	14	14
216729	37.4281	TTATGGTCCATTTT		BZ5_6_11	BZ5	BZ5_6	11	14
7211	37.3432	GTTACGTCTGCGGC		BZ5_6_4	BZ5	BZ5_6	4	14
164224	37.37	GGCTCACATCCCAT		BZ5_6_21A	BZ5	BZ5_6	21A	14
330	37.0602	Insufficient Data	Insufficient Data	BZ5_6_24B	BZ5	BZ5_6	24B	14
17128	37.5962	GCAGAATAGTTATA		BZ5_7_3	BZ5	BZ5_7	3	1
16704	37.5967	GCAGAATAGTTATA		BZ5_7_1	BZ5	BZ5_7	1	1
14181	37.5415	GCAGAATAGTTATA		BZ5_7_2	BZ5	BZ5_7	2	1
1066	34.6583	NNNNNNNNNNNNNN	Mixed Sequence	BZ5_8_16A	BZ5	BZ5_8	16A	10
233064	37.2187	TACGACCTGGCGTC		BZ5_8_15	BZ5	BZ5_8	15	10
6	34.1429	Insufficient Data	Insufficient Data	BZ5_8_21	BZ5	BZ5_8	21	10
656	37.2975	NNNNNNNNNNNNNN	Mixed Sequence	BZ5_8_25B	BZ5	BZ5_8	25B	10
171348	37.4153	TATCTTTCATTGGT		BZ5_8_18	BZ5	BZ5_8	18	10
7365	37.2488	GAATTACTGAGGTG		BZ5_8_1	BZ5	BZ5_8	1	10
6	34.8929	Insufficient Data	Insufficient Data	BZ5_8_27	BZ5	BZ5_8	27	10
17974	37.5317	TGTATGACCCCGAA		BZ5_8_8	BZ5	BZ5_8	8	10
285154	37.4258	TCATGTAACAGCTT		BZ5_8_11	BZ5	BZ5_8	11	10
23	31.6149	Insufficient Data	Insufficient Data	BZ5_8_9	BZ5	BZ5_8	9	10
36541	37.3857	TTGCCACATGATCT		BZ5_8_23	BZ5	BZ5_8	23	10
50071	37.1992	TTGCCACATGATCT		BZ5_8_28A	BZ5	BZ5_8	28A	10
222047	37.4336	GTCGTTGACCTTTT		BZ5_8_14	BZ5	BZ5_8	14	10
12328	37.4552	GAATTACTGAGGTG		BZ5_8_10	BZ5	BZ5_8	10	10
3	29.7857	Insufficient Data	Insufficient Data	BZ5_8_20	BZ5	BZ5_8	20	10
18	34.4603	Insufficient Data	Insufficient Data	BZ5_8_25A	BZ5	BZ5_8	25A	10
143261	37.0869	TGTATGACCCCGAA		BZ5_8_13	BZ5	BZ5_8	13	10
12548	37.4987	TTGCCACATGATCT		BZ5_8_5	BZ5	BZ5_8	5	10
261151	37.365	ACAGACAGCTTGCG		BZ5_8_12A	BZ5	BZ5_8	12A	10
15349	37.5969	TGGACTTACCCTAT		BZ5_8_7	BZ5	BZ5_8	7	10
10537	37.5604	GAATTACTGAGGTG		BZ5_8_6	BZ5	BZ5_8	6	10
264	36.7297	Insufficient Data	Insufficient Data	BZ5_8_2	BZ5	BZ5_8	2	10
7	36.6224	Insufficient Data	Insufficient Data	BZ5_8_26	BZ5	BZ5_8	26	10
6	37.8571	Insufficient Data	Insufficient Data	BZ5_8_30	BZ5	BZ5_8	30	10
12800	37.3821	ATTCAAGGCGGAAA		BZ5_8_3	BZ5	BZ5_8	3	10
3	30.7857	Insufficient Data	Insufficient Data	BZ5_8_19	BZ5	BZ5_8	19	10
815	35.7028	NNNNNNNNNNNNNN	Mixed Sequence	BZ5_8_17	BZ5	BZ5_8	17	10
10916	37.5259	GTCGTTGACCTTTT		BZ5_8_4	BZ5	BZ5_8	4	10
7	36.9592	Insufficient Data	Insufficient Data	BZ5_8_12B	BZ5	BZ5_8	12B	10
14279	37.4994	ATGGTGTAACCCGA		BZ6_1_6	BZ6	BZ6_1	6	10
11623	37.5234	CTTACTCACGTTCT		BZ6_1_1	BZ6	BZ6_1	1	10
104	34.1435	Insufficient Data	Insufficient Data	BZ6_1_11	BZ6	BZ6_1	11	10
109	34.4528	Insufficient Data	Insufficient Data	BZ6_1_18	BZ6	BZ6_1	18	10
10214	37.2734	AAACCTCGCTGGAA		BZ6_1_4	BZ6	BZ6_1	4	10
13316	37.6324	TTTCTTCTATTCTG		BZ6_1_5	BZ6	BZ6_1	5	10
12946	37.5617	CATTATTACTATCT		BZ6_1_10	BZ6	BZ6_1	10	10
143	32.2912	Insufficient Data	Insufficient Data	BZ6_1_15	BZ6	BZ6_1	15	10
12944	37.5661	CTTACTCACGTTCT		BZ6_1_2	BZ6	BZ6_1	2	10
55176	37.316	GTTACTAGTAGAGG		BZ6_1_24	BZ6	BZ6_1	24	10
157634	37.399	CTTACTCACGTTCT		BZ6_1_20	BZ6	BZ6_1	20	10
15957	37.6005	CATTATTACTATCT		BZ6_1_8	BZ6	BZ6_1	8	10
17625	37.2371	GGTAAGACGGCAAC		BZ6_1_19	BZ6	BZ6_1	19	10
197	33.6284	Insufficient Data	Insufficient Data	BZ6_1_14	BZ6	BZ6_1	14	10
12893	37.5876	ATTTCACTGGTAGC		BZ6_1_9	BZ6	BZ6_1	9	10
154	31.9337	Insufficient Data	Insufficient Data	BZ6_1_13	BZ6	BZ6_1	13	10
129703	37.3221	CTTACTCACGTTCT		BZ6_1_21	BZ6	BZ6_1	21	10
7865	37.4155	ACTTTACAGCAATG		BZ6_1_3	BZ6	BZ6_1	3	10
129	33.8566	Insufficient Data	Insufficient Data	BZ6_1_16	BZ6	BZ6_1	16	10
181401	37.5041	CATTATTACTATCT		BZ6_1_23	BZ6	BZ6_1	23	10
11592	37.5186	TGGTCTTCGGGTCG		BZ6_1_7	BZ6	BZ6_1	7	10
159	33.5606	Insufficient Data	Insufficient Data	BZ6_1_12	BZ6	BZ6_1	12	10
13598	37.4777	CCATGACTCCCAAG		BZ6_2_3	BZ6	BZ6_2	3	2
12145	37.5785	GATAAATTGAAAAT		BZ6_2_2	BZ6	BZ6_2	2	2
14138	37.441	CCATGACTCCCAAG		BZ6_2_1	BZ6	BZ6_2	1	2
11318	37.4637	TTCCTATTGTAAGT		CA_1_1	CA	CA_1	1	5
12569	37.5643	GTAGTTCTCGGGGG		CA_1_2	CA	CA_1	2	5
3714	37.0044	GTAGTTCTCGGGGG		CA_1_8	CA	CA_1	8	5
12529	37.59	ATAGAAGAATTAGA		CA_1_7	CA	CA_1	7	5
20722	37.4944	GTAGTTCTCGGGGG		CA_1_6	CA	CA_1	6	5
13862	37.6234	TTCCTATTGTAAGT		CA_1_10	CA	CA_1	10	5
16072	37.5958	TTCCTATTGTAAGT		CA_1_3	CA	CA_1	3	5
13494	37.4158	GTAGTTCTCGGGGG		CA_1_5	CA	CA_1	5	5
7321	37.4935	TACACATCTTTTAT		CA_1_9	CA	CA_1	9	5
12911	37.5567	TGAATACCCGTCGC		CA_1_4	CA	CA_1	4	5
9417	37.4213	TCGTACCGCATTTA		CA_2_3	CA	CA_2	3	6
10839	37.3367	TGATTTGGGGACGA		CA_2_5	CA	CA_2	5	6
8363	37.3706	CATTTGAACAATCT		CA_2_2	CA	CA_2	2	6
531	36.7127	ACGGTTCCTTCTCG		CA_2_10	CA	CA_2	10	6
16966	37.5507	NNNNNNNNNNNNNN	Mixed Sequence	CA_2_9	CA	CA_2	9	6
14984	37.3955	TGATTTGGGGACGA		CA_2_4	CA	CA_2	4	6
16155	37.4228	TGATTTGGGGACGA		CA_2_7	CA	CA_2	7	6
19210	37.5977	TACCTTTATTTCCA		CA_2_8	CA	CA_2	8	6
8708	37.5218	CAATCCCAACCTCT		CA_2_6	CA	CA_2	6	6
15533	37.6289	CATTTGAACAATCT		CA_2_1	CA	CA_2	1	6
11322	37.4273	AATACCGCCCCGAT		CA_3_5	CA	CA_3	5	5
9742	37.3255	CTTTGCTTACTCTA		CA_3_1	CA	CA_3	1	5
16153	37.4274	TGCGGTGTCGACCT		CA_3_7	CA	CA_3	7	5
4481	37.2586	TTAATAAGCTCTCG		CA_3_2	CA	CA_3	2	5
15094	37.5566	CATCTGTCGTTATC		CA_3_3	CA	CA_3	3	5
15043	37.5016	TTAATAAGCTCTCG		CA_3_4	CA	CA_3	4	5
13918	37.5242	CATCTGTCGTTATC		CA_3_6	CA	CA_3	6	5
16287	37.5483	ATTCACTTGAACAA		CA_4_8	CA	CA_4	8	8
12023	37.5124	TTTCGTGATCAGCT		CA_4_7	CA	CA_4	7	8
6	35.9881	Insufficient Data	Insufficient Data	CA_4_12	CA	CA_4	12	8
8688	37.2052	CACCGAGTTGTCTA		CA_4_3	CA	CA_4	3	8
16243	37.449	GGAGGCTGCGCGAA		CA_4_10	CA	CA_4	10	8
13	37.5824	Insufficient Data	Insufficient Data	CA_4_11	CA	CA_4	11	8
10378	37.3921	TCCGACTCTTGTAT		CA_4_2	CA	CA_4	2	8
13912	37.5309	AGTCATATCTTCGC		CA_4_6	CA	CA_4	6	8
15885	37.5178	ATCTAATTCAGTAC		CA_4_1	CA	CA_4	1	8
9500	37.2963	ATCTAATTCAGTAC		CA_4_4	CA	CA_4	4	8
15436	37.5478	TTTCGTGATCAGCT		CA_4_9	CA	CA_4	9	8
15457	37.5694	TACTAGAATGCTAT		CA_4_5	CA	CA_4	5	8
9951	37.4944	NNNNNNNNNNNTNN	Mixed Sequence	CA_5_5	CA	CA_5	5	5
15377	37.4648	TGTAGGTGCGCTTT		CA_5_9	CA	CA_5	9	5
12369	37.5915	GGCACATCAACTTC		CA_5_6	CA	CA_5	6	5
28	33.7474	Insufficient Data	Insufficient Data	CA_5_1	CA	CA_5	1	5
13687	37.5743	ATGAATAGCGTCGT		CA_5_7	CA	CA_5	7	5
5509	37.3016	TNNCNNNATTNNNA	Mixed Sequence	CA_5_4	CA	CA_5	4	5
14994	37.5978	GGCACATCAACTTC		CA_5_2	CA	CA_5	2	5
15123	37.6321	GCTACTTATAGATT		CA_5_8	CA	CA_5	8	5
11728	37.5259	CAGCCCCTCAGTCG		CA_5_3	CA	CA_5	3	5
185421	37.4063	TCTTCAAGACAATT		CA_6_11	CA	CA_6	11	9
10608	37.2136	ATAGCTATTTCAAG		CA_6_7	CA	CA_6	7	9
364484	37.3643	CCTACATTGGCTCA		CA_6_22	CA	CA_6	22	9
434	33.7103	Insufficient Data	Insufficient Data	CA_6_19	CA	CA_6	19	9
296	34.0297	Insufficient Data	Insufficient Data	CA_6_15	CA	CA_6	15	9
418	32.7109	Insufficient Data	Insufficient Data	CA_6_17	CA	CA_6	17	9
18228	37.5016	GGTAAGACGGCAAC		CA_6_8	CA	CA_6	8	9
12631	37.5466	CCTACATTGGCTCA		CA_6_3	CA	CA_6	3	9
10954	37.5791	ACCAATTTTGTGCC		CA_6_2	CA	CA_6	2	9
19079	37.6379	TCTTCAAGACAATT		CA_6_9	CA	CA_6	9	9
22040	37.4849	CGATTCGCCCCTTC		CA_6_4	CA	CA_6	4	9
265693	37.3471	TACCAACCTCATAA		CA_6_18	CA	CA_6	18	9
3147	37.3279	TCTTCAAGACAATT		CA_6_6	CA	CA_6	6	9
16991	37.4194	TTTTAATGGATCCC		CA_6_1	CA	CA_6	1	9
16203	37.5339	TAAGCCCAGCGATG		CA_6_5	CA	CA_6	5	9
354	34.2246	Insufficient Data	Insufficient Data	CA_6_20	CA	CA_6	20	9
462	34.4416	Insufficient Data	Insufficient Data	CA_6_16	CA	CA_6	16	9
162479	37.3303	GGTAAGACGGCAAC		CA_6_13	CA	CA_6	13	9
16736	37.3473	ATAGCTATTTCAAG		CA_6_10	CA	CA_6	10	9
314692	37.3079	GGTAAGACGGCAAC		CA_6_23	CA	CA_6	23	9
254	34.1991	Insufficient Data	Insufficient Data	CA_6_21	CA	CA_6	21	9
244891	37.4692	ACCAATTTTGTGCC		CA_6_14	CA	CA_6	14	9
9228	37.1343	GGTGTCCCAGGGCC		CA_7_8	CA	CA_7	8	6
16909	37.5822	TTTATTATAAAGTT		CA_7_3	CA	CA_7	3	6
8957	37.3324	TCTATACTCCCGTT		CA_7_2	CA	CA_7	2	6
8087	37.2859	TCTATACTCCCGTT		CA_7_1	CA	CA_7	1	6
12399	37.484	CGTTTAGGCTATCA		CA_7_5	CA	CA_7	5	6
15774	37.5109	AACCGTTCCCCTTA		CA_7_6	CA	CA_7	6	6
15915	37.4592	GGTGTCCCAGGGCC		CA_7_7	CA	CA_7	7	6
12365	37.2234	GGTGTCCCAGGGCC		CA_7_9	CA	CA_7	9	6
12898	37.5408	CGTTTGTTCACTTA		CA_7_10	CA	CA_7	10	6
13908	37.3784	GGTGTCCCAGGGCC		CA_7_4	CA	CA_7	4	6
7564	37.181	TCCGGCTATTTCAT		CA_8_1	CA	CA_8	1	4
13268	37.4654	TCCGGCTATTTCAT		CA_8_4	CA	CA_8	4	4
13255	37.4141	AGCTGTGGACGGCA		CA_8_5	CA	CA_8	5	4
17569	37.5353	TCCGGCTATTTCAT		CA_8_7	CA	CA_8	7	4
9903	37.4767	AGACCTCGGCTAAT		CA_8_6	CA	CA_8	6	4
14025	37.5389	TACTTGAATGTATC		CA_8_3	CA	CA_8	3	4
10267	37.324	TCCGGCTATTTCAT		CA_8_2	CA	CA_8	2	4
150488	37.4566	AAATATTCAACATT		CB_1_24	CB	CB_1	24	15
14951	37.5968	TCCTACTCTAACGT		CB_1_1	CB	CB_1	1	15
14157	37.5221	GTAATAAATACAAT		CB_1_6	CB	CB_1	6	15
14110	37.5641	ATTTGTACCTAAAG		CB_1_2	CB	CB_1	2	15
432	34.2541	Insufficient Data	Insufficient Data	CB_1_19	CB	CB_1	19	15
221273	37.3769	CTTGACACGTCATA		CB_1_28	CB	CB_1	28	15
1010	34.5673	NNNNNNNNNNNNNN	Mixed Sequence	CB_1_20	CB	CB_1	20	15
13103	37.5712	TCCTACTCTAACGT		CB_1_10	CB	CB_1	10	15
335	34.3665	Insufficient Data	Insufficient Data	CB_1_29	CB	CB_1	29	15
145386	37.2469	TTCTATTACCATAC		CB_1_15	CB	CB_1	15	15
496	34.2546	Insufficient Data	Insufficient Data	CB_1_13	CB	CB_1	13	15
215735	37.436	TTTTCATCTTTCGT		CB_1_12	CB	CB_1	12	15
207508	37.4435	GCTGGTTCATTCGT		CB_1_11	CB	CB_1	11	15
160451	37.4335	ATTTGTACCTAAAG		CB_1_14	CB	CB_1	14	15
550	34.4865	NNNNNNANNNNNNN	Mixed Sequence	CB_1_21	CB	CB_1	21	15
176030	37.4215	TTCTATTACCATAC		CB_1_32	CB	CB_1	32	15
7981	37.3691	CCTCATTTGAAATT		CB_1_3	CB	CB_1	3	15
139432	37.2835	ACTCGACAGAGTAC		CB_1_34	CB	CB_1	34	15
458	33.4186	Insufficient Data	Insufficient Data	CB_1_30	CB	CB_1	30	15
156337	37.2297	GCTGGTTCATTCGT		CB_1_23	CB	CB_1	23	15
228541	37.388	AGCTTGAACTTGCG		CB_1_36	CB	CB_1	36	15
893	34.2166	NNNNNNNNNNNNNN	Mixed Sequence	CB_1_25	CB	CB_1	25	15
159423	37.4023	TTTTCATCTTTCGT		CB_1_16	CB	CB_1	16	15
14306	37.4192	CGTTTGGAGGAAGT		CB_1_7	CB	CB_1	7	15
188741	37.2242	CCTCCGGCAGGCCA		CB_1_18	CB	CB_1	18	15
199722	37.4388	TTCTATTACCATAC		CB_1_27	CB	CB_1	27	15
58	32.9236	Insufficient Data	Insufficient Data	CB_1_8	CB	CB_1	8	15
40	35.4179	Insufficient Data	Insufficient Data	CB_1_5	CB	CB_1	5	15
11348	37.364	TTCTATTACCATAC		CB_1_4	CB	CB_1	4	15
13761	37.6402	AAATATTCAACATT		CB_1_9	CB	CB_1	9	15
317	34.2397	Insufficient Data	Insufficient Data	CB_1_35	CB	CB_1	35	15
178552	37.24	CGTTTGGAGGAAGT		CB_1_33	CB	CB_1	33	15
132024	37.396	ATGATAAACGCACT		CB_1_17	CB	CB_1	17	15
240058	37.3822	AGCTTGAACTTGCG		CB_1_37	CB	CB_1	37	15
151304	37.3086	ATGCACAGAGACGT		CB_1_26	CB	CB_1	26	15
213817	37.374	NNANNNANNTNNNN	Mixed Sequence	CB_1_22	CB	CB_1	22	15
409	32.6303	Insufficient Data	Insufficient Data	CB_1_31	CB	CB_1	31	15
15584	37.4573	CTAGACAACGCGTT		CB_10_7	CB	CB_10	7	8
11374	37.4921	GCACTCTTTTTTAG		CB_10_9	CB	CB_10	9	8
17630	37.5043	ATTTTCTTCTATCC		CB_10_1	CB	CB_10	1	8
15202	37.4185	TCCAATACACGAAA		CB_10_2	CB	CB_10	2	8
45	34.5413	Insufficient Data	Insufficient Data	CB_10_6	CB	CB_10	6	8
12429	37.5014	CTGCACATAGAATT		CB_10_5	CB	CB_10	5	8
10871	37.3449	ACAGCAGACTATTC		CB_10_4	CB	CB_10	4	8
16394	37.5628	CATCGATCCCATTT		CB_10_10	CB	CB_10	10	8
16125	37.5462	ATTTTCTTCTATCC		CB_10_8	CB	CB_10	8	8
14801	37.6565	GTGCTTTCTATATG		CB_10_3	CB	CB_10	3	8
12649	37.6138	CATCCCTGAATGTT		CB_11_2	CB	CB_11	2	4
20023	37.5883	ACCATGTAAGATGC		CB_11_1	CB	CB_11	1	4
3692	37.3787	CCATTGCTAATATG		CB_11_6	CB	CB_11	6	4
14785	37.6266	CCATTGCTAATATG		CB_11_8	CB	CB_11	8	4
8143	37.4915	CCATTGCTAATATG		CB_11_7	CB	CB_11	7	4
16108	37.6329	CCATTGCTAATATG		CB_11_10	CB	CB_11	10	4
12887	37.5729	ATTACTACCTATAA		CB_11_5	CB	CB_11	5	4
12082	37.5611	CCATTGCTAATATG		CB_11_3	CB	CB_11	3	4
16431	37.5606	ACCATGTAAGATGC		CB_11_4	CB	CB_11	4	4
13490	37.4927	ACCATGTAAGATGC		CB_11_9	CB	CB_11	9	4
14432	37.586	AATCACCTGATCGC		CB_12_10	CB	CB_12	10	4
14639	37.5469	CTATCTTTGTAAAC		CB_12_3	CB	CB_12	3	4
15072	37.4684	TTCTGGAGGTGCTA		CB_12_9	CB	CB_12	9	4
3083	37.285	AGTTCAGCGACCTT		CB_12_1	CB	CB_12	1	4
14880	37.5813	AATCACCTGATCGC		CB_12_6	CB	CB_12	6	4
12133	37.5749	AGTTCAGCGACCTT		CB_12_4	CB	CB_12	4	4
10636	37.4059	AGTTCAGCGACCTT		CB_12_8	CB	CB_12	8	4
15429	37.6332	CTATCTTTGTAAAC		CB_12_7	CB	CB_12	7	4
14261	37.5788	AGTTCAGCGACCTT		CB_12_5	CB	CB_12	5	4
9705	37.5919	AATCACCTGATCGC		CB_12_2	CB	CB_12	2	4
2737	37.009	GCCATCTTCGCCAC		CB_13_1	CB	CB_13	1	1
12926	37.4204	CGCCAAAGGGCGTA		CB_14_4	CB	CB_14	4	2
13211	37.4024	TGCGNTNNCGNCCT	Mixed Sequence	CB_14_1	CB	CB_14	1	2
11756	37.4712	TGCGGTGTCGACCT		CB_14_3	CB	CB_14	3	2
14631	37.3238	TGCGGTGTCGACCT		CB_14_2	CB	CB_14	2	2
14087	37.506	TCAGTTTAAGGCCT		CB_15_6	CB	CB_15	6	6
15156	37.4431	TTTCACTCTCCGAT		CB_15_4	CB	CB_15	4	6
15792	37.5357	GACACGCTTGAAAT		CB_15_5	CB	CB_15	5	6
15718	37.5559	ATCTGATCTATAGT		CB_15_3	CB	CB_15	3	6
5253	37.0812	NNCNNNNNNNNNNT	Mixed Sequence	CB_15_9	CB	CB_15	9	6
12405	37.2969	TCAGTTTAAGGCCT		CB_15_1	CB	CB_15	1	6
12345	37.5654	GTCTGTTCGTCATT		CB_15_7	CB	CB_15	7	6
13486	37.4364	TNNNNNNANNNNNT	Mixed Sequence	CB_15_10	CB	CB_15	10	6
7902	37.2912	ATCTGATCTATAGT		CB_15_8	CB	CB_15	8	6
16093	37.5569	ACCCAATCGCTTGT		CB_15_2	CB	CB_15	2	6
30	35.919	Insufficient Data	Insufficient Data	CB_2_4	CB	CB_2	4	3
8698	37.2497	ATGTTCCCGGTTAC		CB_2_5	CB	CB_2	5	3
2162	36.9388	ATGTTCCCGGTTAC		CB_2_3	CB	CB_2	3	3
12099	37.563	GCCACCCAACGCTT		CB_2_6	CB	CB_2	6	3
12287	37.4666	GAGTAGGCGAGCTA		CB_2_7	CB	CB_2	7	3
2302	37.0753	GCCACCCAACGCTT		CB_2_2	CB	CB_2	2	3
180	35.3433	Insufficient Data	Insufficient Data	CB_2_1	CB	CB_2	1	3
15037	37.342	GGCACCGGGTTTAA		CB_3_2	CB	CB_3	2	2
14200	37.5162	GGTCTAAAGTTATA		CB_3_1	CB	CB_3	1	2
13544	37.3209	CCTTGGGGGCCTCT		CB_5_9	CB	CB_5	9	3
14638	37.3298	CCTTGGGGGCCTCT		CB_5_4	CB	CB_5	4	3
10831	37.3454	CCTTGGGGGCCTCT		CB_5_1	CB	CB_5	1	3
13274	37.6583	GTACGTTTACAATT		CB_5_3	CB	CB_5	3	3
23	30.0342	Insufficient Data	Insufficient Data	CB_5_8	CB	CB_5	8	3
13186	37.5957	TGACACTCATTCTT		CB_5_2	CB	CB_5	2	3
12206	37.232	CCTTGGGGGCCTCT		CB_5_7	CB	CB_5	7	3
12756	37.584	TGACACTCATTCTT		CB_5_10	CB	CB_5	10	3
12215	37.5839	TGACACTCATTCTT		CB_5_5	CB	CB_5	5	3
3218	36.922	CCTTGGGGGCCTCT		CB_5_6	CB	CB_5	6	3
487	36.6455	Insufficient Data	Insufficient Data	CB_6_1	CB	CB_6	1	2
14113	37.4999	AATGTCACACCGAA		CB_6_3	CB	CB_6	3	2
8042	37.3608	GCCATTCTCATGGC		CB_6_2	CB	CB_6	2	2
11460	37.6115	TTGACACAACATTT		CB_7_7	CB	CB_7	7	4
15663	37.5981	TTGACACAACATTT		CB_7_9	CB	CB_7	9	4
14735	37.5063	ACCAGCCTAGATTA		CB_7_1	CB	CB_7	1	4
11981	37.6101	TGTTTACCCCATTT		CB_7_6	CB	CB_7	6	4
9021	37.3669	ACCAGCCTAGATTA		CB_7_4	CB	CB_7	4	4
6714	37.2746	ACCAGCCTAGATTA		CB_7_3	CB	CB_7	3	4
12633	37.5211	ACCAGCCTAGATTA		CB_7_2	CB	CB_7	2	4
15147	37.5411	AGGTAGCCATCTAA		CB_7_10	CB	CB_7	10	4
42	35.3963	Insufficient Data	Insufficient Data	CB_7_5	CB	CB_7	5	4
13295	37.5281	ACCAGCCTAGATTA		CB_7_8	CB	CB_7	8	4
14830	37.396	TATAATCTCAATAC		CB_8_5	CB	CB_8	5	3
12371	37.5345	CGCATTGATCTCTT		CB_8_4	CB	CB_8	4	3
14136	37.5421	ACTCTTATAGGTCG		CB_8_2	CB	CB_8	2	3
7993	37.3899	CGCATTGATCTCTT		CB_8_1	CB	CB_8	1	3
13270	37.5344	CGCATTGATCTCTT		CB_8_3	CB	CB_8	3	3
10052	37.428	TTTCTTGTTTTTTA		CB_9_3	CB	CB_9	3	4
11137	37.5249	TATTCGGTAGACGA		CB_9_4	CB	CB_9	4	4
16803	37.5977	TACATATTTACTCT		CB_9_8	CB	CB_9	8	4
2975	37.2558	TACATATTTACTCT		CB_9_10	CB	CB_9	10	4
16014	37.5573	TCCCACACCCTTAT		CB_9_7	CB	CB_9	7	4
12254	37.5898	TTTCTTGTTTTTTA		CB_9_9	CB	CB_9	9	4
11462	37.5282	TACATATTTACTCT		CB_9_5	CB	CB_9	5	4
13788	37.5464	TATTCGGTAGACGA		CB_9_6	CB	CB_9	6	4
12384	37.6155	TTTCTTGTTTTTTA		CB_9_1	CB	CB_9	1	4
1324	37.3018	TCCCACACCCTTAT		CB_9_2	CB	CB_9	2	4
13619	37.4943	GACTGATTCCGAAA		CC_1_1	CC	CC_1	1	4
19256	37.574	ACTTAGTTTAATGA		CC_1_5	CC	CC_1	5	4
16672	37.5719	TTTGTTGCAATAAA		CC_1_3	CC	CC_1	3	4
15005	37.4532	GACTGATTCCGAAA		CC_1_8	CC	CC_1	8	4
17390	37.5495	TTTGTTGCAATAAA		CC_1_2	CC	CC_1	2	4
14378	37.5715	ACTTAGTTTAATGA		CC_1_6	CC	CC_1	6	4
15482	37.5384	CTCTTTCTATCTTC		CC_1_7	CC	CC_1	7	4
16605	37.4643	GACTGATTCCGAAA		CC_1_4	CC	CC_1	4	4
6120	37.4448	CGTCACTTTAACTC		CC_10_5	CC	CC_10	5	7
12010	37.5482	AATCGCCACTTTTG		CC_10_1	CC	CC_10	1	7
12630	37.4987	ACCGACTCTCTTTT		CC_10_8	CC	CC_10	8	7
17779	37.5939	AATCGCCACTTTTG		CC_10_3	CC	CC_10	3	7
12378	37.5873	CACCTAAACGGTTT		CC_10_10	CC	CC_10	10	7
11429	37.483	CAGCCGGGTTAGAT		CC_10_7	CC	CC_10	7	7
14288	37.6006	CTGCACATAGAATT		CC_10_6	CC	CC_10	6	7
14653	37.6021	TCACCTCATATTTG		CC_10_4	CC	CC_10	4	7
13376	37.6064	CGTCACTTTAACTC		CC_10_9	CC	CC_10	9	7
11492	37.5196	CAGCCGGGTTAGAT		CC_10_2	CC	CC_10	2	7
13628	37.4516	CCTCCATTGATTTC		CC_11_4	CC	CC_11	4	3
12234	37.2941	CGATAGCCCCAACA		CC_11_9	CC	CC_11	9	3
15320	37.5905	CCTCCATTGATTTC		CC_11_2	CC	CC_11	2	3
16301	37.4484	NNNNNNNNNNNNNN	Mixed Sequence	CC_11_5	CC	CC_11	5	3
17379	37.4494	CGATAGCCCCAACA		CC_11_1	CC	CC_11	1	3
12434	37.5129	CCTCCATTGATTTC		CC_11_3	CC	CC_11	3	3
13455	37.4711	GCAATATTATCCAT		CC_11_8	CC	CC_11	8	3
13567	37.351	CGATAGCCCCAACA		CC_11_7	CC	CC_11	7	3
8195	37.1737	NNNNNNNNNNNNNN	Mixed Sequence	CC_11_6	CC	CC_11	6	3
15316	37.5017	AGCAATCGCGGTCA		CC_12_5	CC	CC_12	5	7
16292	37.5687	AGTAGTTCTATGTT		CC_12_1	CC	CC_12	1	7
13710	37.6394	AGTAATCTTCATTT		CC_12_2	CC	CC_12	2	7
12272	37.527	AATTTTCGCCTAAG		CC_12_9	CC	CC_12	9	7
12460	37.4045	AATTTTCGCCTAAG		CC_12_8	CC	CC_12	8	7
15645	37.5247	AATTTTCGCCTAAG		CC_12_4	CC	CC_12	4	7
15018	37.6175	GTACTATGGCAATT		CC_12_10	CC	CC_12	10	7
15710	37.4378	TTCTGCAGGGGCAG		CC_12_3	CC	CC_12	3	7
18250	37.5227	AATTTTCGCCTAAG		CC_12_7	CC	CC_12	7	7
17692	37.5987	ATGAGCTTAAACTT		CC_12_6	CC	CC_12	6	7
11052	37.5079	GATTCGAAAGGATT		CC_13_7	CC	CC_13	7	4
16135	37.5174	GATTCGAAAGGATT		CC_13_4	CC	CC_13	4	4
13944	37.5348	AAAAAATCACCTCT		CC_13_8	CC	CC_13	8	4
11581	37.3516	TTGTCCGTCGGCCA		CC_13_10	CC	CC_13	10	4
19105	37.4783	GATTCGAAAGGATT		CC_13_5	CC	CC_13	5	4
16611	37.5966	AAAAAATCACCTCT		CC_13_1	CC	CC_13	1	4
13299	37.551	ATAATAAAAGGTTT		CC_13_6	CC	CC_13	6	4
17100	37.5846	AAAAAATCACCTCT		CC_13_3	CC	CC_13	3	4
13228	37.4231	GATTCGAAAGGATT		CC_13_2	CC	CC_13	2	4
12073	37.4514	GATTCGAAAGGATT		CC_13_9	CC	CC_13	9	4
27	33.537	Insufficient Data	Insufficient Data	CC_14_3	CC	CC_14	3	4
18325	37.5853	CACGTAGTCACTAT		CC_14_1	CC	CC_14	1	4
17180	37.5981	CTAAACAGGACCCG		CC_14_6	CC	CC_14	6	4
17820	37.6534	TGTATCCACTTTGA		CC_14_7	CC	CC_14	7	4
14536	37.56	ATTAGCTATTTCAT		CC_14_2	CC	CC_14	2	4
18150	37.6185	CACGTAGTCACTAT		CC_14_4	CC	CC_14	4	4
13176	37.5966	ATTAGCTATTTCAT		CC_14_5	CC	CC_14	5	4
13514	37.5382	CTAAACAGGACCCG		CC_14_8	CC	CC_14	8	4
13642	37.5319	TCATCACAACGTTC		CC_15_2	CC	CC_15	2	1
21	36.0714	Insufficient Data	Insufficient Data	CC_15_1	CC	CC_15	1	1
12272	37.5735	GCATTCCTGGATTG		CC_2_8	CC	CC_2	8	6
17642	37.5751	TCGTCCTTTATCTT		CC_2_4	CC	CC_2	4	6
11950	37.5453	CAACAATACGTTCA		CC_2_10	CC	CC_2	10	6
12901	37.4826	TCGTCCTTTATCTT		CC_2_3	CC	CC_2	3	6
18848	37.6007	TTGGTTTCAATGTG		CC_2_7	CC	CC_2	7	6
17068	37.5528	TACTCAGCTGTTTA		CC_2_9	CC	CC_2	9	6
15278	37.5183	NNNNNNNNNNNNNN	Mixed Sequence	CC_2_2	CC	CC_2	2	6
15218	37.5488	CAACAATACGTTCA		CC_2_6	CC	CC_2	6	6
12649	37.571	ATATCTACCATAGT		CC_2_5	CC	CC_2	5	6
12866	37.5502	GCATTCCTGGATTG		CC_2_1	CC	CC_2	1	6
17506	37.5416	GCTAACAATCAGTC		CC_3_3	CC	CC_3	3	8
16838	37.5947	ATCATAGACCTCTT		CC_3_8	CC	CC_3	8	8
15860	37.6142	GATGCGAATTTTTG		CC_3_2	CC	CC_3	2	8
17202	37.5801	ATCAATCTTTCGTT		CC_3_6	CC	CC_3	6	8
5559	37.3785	ATCAATCTTTCGTT		CC_3_5	CC	CC_3	5	8
13829	37.3945	CGAGTTTTTCTCAC		CC_3_1	CC	CC_3	1	8
13462	37.6157	CTAAACCAATACAT		CC_3_10	CC	CC_3	10	8
18480	37.5242	TTTACGACTCCTGC		CC_3_9	CC	CC_3	9	8
22267	37.4994	TTATTTAGGGACTA		CC_3_4	CC	CC_3	4	8
16034	37.5922	CTAAACCAATACAT		CC_3_7	CC	CC_3	7	8
18728	37.5214	AATATTCCCCTCAT		CC_4_3	CC	CC_4	3	7
15271	37.4997	TGTGGGTACCGTGC		CC_4_8	CC	CC_4	8	7
15816	37.5538	AAGCCGTTAAGCCT		CC_4_7	CC	CC_4	7	7
14720	37.4802	GCTCAGAGAGGTTT		CC_4_5	CC	CC_4	5	7
16764	37.5313	GCTCAGAGAGGTTT		CC_4_6	CC	CC_4	6	7
14360	37.6162	ATTCACTTTTGTTC		CC_4_1	CC	CC_4	1	7
12607	37.566	TCCCAGTTTCGTAA		CC_4_9	CC	CC_4	9	7
15818	37.599	ATTCACTTTTGTTC		CC_4_2	CC	CC_4	2	7
13927	37.5067	GCTCAGAGAGGTTT		CC_4_4	CC	CC_4	4	7
11278	37.5134	CGCTTCTATCCGTG		CC_4_10	CC	CC_4	10	7
15550	37.5278	CNNCCCNNTANNNN	Mixed Sequence	CC_5_3	CC	CC_5	3	4
10217	37.3663	CNNCCCNNTANNNN	Mixed Sequence	CC_5_9	CC	CC_5	9	4
16627	37.5873	GCATTTTTTGTTCT		CC_5_5	CC	CC_5	5	4
12811	37.3761	CTCAAGCATTACCT		CC_5_1	CC	CC_5	1	4
15186	37.5953	GCATTTTTTGTTCT		CC_5_6	CC	CC_5	6	4
14182	37.5307	TGATGACACCTAGT		CC_5_4	CC	CC_5	4	4
14862	37.5593	CAAGTTCCGTACTT		CC_5_8	CC	CC_5	8	4
13973	37.5799	GCATTTTTTGTTCT		CC_5_10	CC	CC_5	10	4
14534	37.5551	CTCAAGCATTACCT		CC_5_7	CC	CC_5	7	4
15996	37.538	CAAGTTCCGTACTT		CC_5_2	CC	CC_5	2	4
17325	37.6116	CATTATTACTATCT		CC_6_2	CC	CC_6	2	6
12502	37.5845	CTTCAATTGAACTC		CC_6_3	CC	CC_6	3	6
15516	37.6313	TAACGTGATATCTT		CC_6_4	CC	CC_6	4	6
14394	37.5284	CCAGGCAAGCATAA		CC_6_5	CC	CC_6	5	6
11826	37.5252	TTTAGATTCTTGTG		CC_6_8	CC	CC_6	8	6
13564	37.6388	TTTAGATTCTTGTG		CC_6_7	CC	CC_6	7	6
17580	37.5646	TTTAGATTCTTGTG		CC_6_9	CC	CC_6	9	6
11964	37.5468	CCTCTCAGAACTAT		CC_6_6	CC	CC_6	6	6
15485	37.5728	CCTCTCAGAACTAT		CC_6_1	CC	CC_6	1	6
19346	37.5424	TTTAGATTCTTGTG		CC_6_10	CC	CC_6	10	6
14268	37.5799	TCCTCAGGCATGCT		CC_7_4	CC	CC_7	4	3
14024	37.5459	CAGTGCAACATACC		CC_7_2	CC	CC_7	2	3
16071	37.5845	GGAATTTTTTCATG		CC_7_3	CC	CC_7	3	3
16318	37.5454	CAGTGCAACATACC		CC_7_1	CC	CC_7	1	3
17209	37.5491	GTTAATTTTAATTC		CC_8_2	CC	CC_8	2	2
13338	37.6211	ACGATGTTATACTG		CC_8_1	CC	CC_8	1	2
14583	37.538	GTTAATTTTAATTC		CC_8_3	CC	CC_8	3	2
12877	37.4781	GTTAATTTTAATTC		CC_8_4	CC	CC_8	4	2
14256	37.5397	ATCGATGGACGACT		CC_9_2	CC	CC_9	2	3
14025	37.6186	TCTTCCCTTTGTAT		CC_9_4	CC	CC_9	4	3
18145	37.5052	ATCGATGGACGACT		CC_9_5	CC	CC_9	5	3
15060	37.4824	ATCGATGGACGACT		CC_9_6	CC	CC_9	6	3
14183	37.5382	CATTTACCACCTTC		CC_9_1	CC	CC_9	1	3
8541	37.3171	ATCGATGGACGACT		CC_9_3	CC	CC_9	3	3
